# Supplementary material for: Facile Conversion of Polystyrene Waste into an Efficient Sorbent for Water Purification
Source: Polymers (Basel). 2022 Oct 22;14(21):4477. doi: 10.3390/polym14214477 (PMC9655115; doi:10.3390/polym14214477)
Supplement: Supplementary file 1 [file polymers-14-04477-s001.zip]

Archive with 2 entries (2 files):
- PS_sulfonation-water-1-2ul~1.avi
- Supporting Information.pdf
